# Supplementary material for: PIK3CA Mutation as Potential Poor Prognostic Marker in Asian Female Breast Cancer Patients Who Received Adjuvant Chemotherapy
Source: Curr Oncol. 2022 Apr 19;29(5):2895–908. doi: 10.3390/curroncol29050236 (PMC9140087; doi:10.3390/curroncol29050236)
Supplement: Supplementary file 1 [file curroncol-29-00236-s001.zip]

Archive with 1 entries (1 files):
- curroncol-1656685-supplementary.pdf
